# Supplementary material for: Optimization of extracellular matrix for primary human hepatocyte cultures using mixed collagen-Matrigel matrices
Source: EXCLI J. 2023 Jan 4;22:12–34. doi: 10.17179/excli2022-5459 (PMC9837384; doi:10.17179/excli2022-5459)
Supplement: Supplementary data [file EXCLI-22-12-s-002.xlsx]

## Sheet: Figure 1 Metabolic Activity MCs
	Supplementary Table 1: Statistical analysis was performed with two-way ANOVA for the main factors coating and time followed by a Bonferroni correction for multiple testing. A p value of 0.05 or less was considered significant (black values).
	(A) Statistical analysis for Figure 1A-F of metabolic activity of PHHs in monolayer cultures.
	source of variation (two-way ANOVA)			p value
				XTT	protein	LDH	glucose	lactate	urea
	coating			<0,0001	<0,0001	0.1433	0.0341	0.0029	0.2229
	time			0.5172	0.0782	0.0005	0.0008	0.0003	0.0005
	interaction: coating x time			0.0005	0.3057	0.0283	0.562	0.5199	0.006
	comparison			adjusted p value
				XTT	protein	LDH	glucose	lactate	urea
	time (Bonferroni's multiple comparisons test)	100C	D0 vs. D2	0.0002	0.1328	<0,0001	<0,0001	<0,0001	<0,0001
			D0 vs. D4	>0,9999	0.0236	<0,0001	<0,0001	<0,0001	<0,0001
			D0 vs. D6	>0,9999	<0,0001	<0,0001	<0,0001	<0,0001	<0,0001
			D2 vs. D4	0.0023	>0,9999	>0,9999	>0,9999	>0,9999	0.0181
			D2 vs. D6	<0,0001	0.059	>0,9999	0.0126	0.1458	0.0003
			D4 vs. D6	>0,9999	0.2899	>0,9999	0.1843	0.3107	0.5311
		95C/5M	D0 vs. D2	>0,9999	>0,9999	0.0008	<0,0001	<0,0001	<0,0001
			D0 vs. D4	>0,9999	0.0763	0.0008	<0,0001	<0,0001	<0,0001
			D0 vs. D6	0.4306	<0,0001	0.0248	<0,0001	<0,0001	<0,0001
			D2 vs. D4	>0,9999	0.7764	>0,9999	>0,9999	>0,9999	0.1467
			D2 vs. D6	0.0932	0.0004	>0,9999	0.0052	0.0005	0.0297
			D4 vs. D6	>0,9999	0.0489	>0,9999	0.1928	0.0253	0.9002
		90C/10M	D0 vs. D2	>0,9999	0.0293	0.0006	<0,0001	<0,0001	<0,0001
			D0 vs. D4	>0,9999	0.0082	<0,0001	<0,0001	<0,0001	<0,0001
			D0 vs. D6	0.0783	<0,0001	0.0008	<0,0001	<0,0001	<0,0001
			D2 vs. D4	>0,9999	>0,9999	>0,9999	>0,9999	>0,9999	0.0373
			D2 vs. D6	0.1815	0.3517	>0,9999	0.0341	0.2	0.0318
			D4 vs. D6	0.1479	0.843	>0,9999	0.3331	0.7715	>0,9999
		80C/20M	D0 vs. D2	>0,9999	0.0077	>0,9999	<0,0001	<0,0001	<0,0001
			D0 vs. D4	>0,9999	0.0466	0.6631	<0,0001	<0,0001	<0,0001
			D0 vs. D6	0.0078	0.0084	>0,9999	<0,0001	<0,0001	<0,0001
			D2 vs. D4	>0,9999	>0,9999	>0,9999	>0,9999	>0,9999	0.1483
			D2 vs. D6	0.0553	>0,9999	>0,9999	0.0071	>0,9999	0.2195
			D4 vs. D6	0.0337	>0,9999	>0,9999	0.057	>0,9999	0.9969
		70C/30M	D0 vs. D2	>0,9999	0.1007	0.1044	<0,0001	<0,0001	<0,0001
			D0 vs. D4	>0,9999	0.0018	0.0669	<0,0001	<0,0001	<0,0001
			D0 vs. D6	0.0187	<0,0001	0.2007	<0,0001	<0,0001	<0,0001
			D2 vs. D4	>0,9999	>0,9999	>0,9999	>0,9999	>0,9999	0.2253
			D2 vs. D6	0.1135	0.0114	>0,9999	0.0041	0.3258	0.3752
			D4 vs. D6	0.062	0.3952	>0,9999	0.0258	0.5852	0.9893
		100M	D0 vs. D2	0.0158	0.0058	>0,9999	<0,0001	<0,0001	<0,0001
			D0 vs. D4	>0,9999	<0,0001	>0,9999	<0,0001	<0,0001	<0,0001
			D0 vs. D6	<0,0001	<0,0001	>0,9999	<0,0001	<0,0001	<0,0001
			D2 vs. D4	0.0227	0.429	>0,9999	0.7588	>0,9999	0.1608
			D2 vs. D6	0.0114	0.0022	0.9698	0.0009	0.598	0.4992
			D4 vs. D6	<0,0001	0.3439	>0,9999	0.0939	>0,9999	0.8949
	coating (Bonferroni's multiple comparisons test)	D0	100C vs. 95C/5M	<0,0001	0.0403	0.7527	<0,0001	0.0011	0.0315
			100C vs. 90C/10M	<0,0001	0.0036	>0,9999	<0,0001	0.0003	0.0734
			100C vs. 80C/20M	<0,0001	0.0142	0.0002	0.0008	0.052	0.0097
			100C vs. 70C/30M	<0,0001	0.0012	0.0087	0.0038	0.1116	0.0531
			100C vs. 100M	<0,0001	0.0106	0.0001	0.0028	0.2459	<0,0001
			95C/5M vs. 90C/10M	>0,9999	>0,9999	>0,9999	>0,9999	>0,9999	0.9994
			95C/5M vs. 80C/20M	>0,9999	>0,9999	0.1117	>0,9999	>0,9999	0.9983
			95C/5M vs. 70C/30M	>0,9999	>0,9999	>0,9999	0.4337	>0,9999	>0,9999
			95C/5M vs. 100M	>0,9999	>0,9999	0.0841	0.5355	>0,9999	0.0392
			90C/10M vs. 80C/20M	>0,9999	>0,9999	0.071	>0,9999	>0,9999	0.9742
			90C/10M vs. 70C/30M	>0,9999	>0,9999	>0,9999	0.5073	>0,9999	>0,9999
			90C/10M vs. 100M	>0,9999	>0,9999	0.0529	0.6239	0.5227	0.0157
			80C/20M vs. 70C/30M	>0,9999	>0,9999	>0,9999	>0,9999	>0,9999	0.9891
			80C/20M vs. 100M	>0,9999	>0,9999	>0,9999	>0,9999	>0,9999	0.1081
			70C/30M vs. 100M	>0,9999	>0,9999	>0,9999	>0,9999	>0,9999	0.0228
		D2	100C vs. 95C/5M	0.0196	0.0006	>0,9999	0.099	0.246	0.9954
			100C vs. 90C/10M	0.242	0.0223	>0,9999	0.0902	>0,9999	0.9989
			100C vs. 80C/20M	0.2311	0.2601	>0,9999	0.2906	>0,9999	0.9756
			100C vs. 70C/30M	0.3734	0.0018	>0,9999	0.2991	>0,9999	0.6903
			100C vs. 100M	>0,9999	0.2601	>0,9999	>0,9999	>0,9999	0.8626
			95C/5M vs. 90C/10M	>0,9999	>0,9999	>0,9999	>0,9999	>0,9999	>0,9999
			95C/5M vs. 80C/20M	>0,9999	0.746	>0,9999	>0,9999	>0,9999	>0,9999
			95C/5M vs. 70C/30M	>0,9999	>0,9999	>0,9999	>0,9999	>0,9999	0.9327
			95C/5M vs. 100M	0.0154	0.746	>0,9999	>0,9999	0.243	0.9887
			90C/10M vs. 80C/20M	>0,9999	>0,9999	>0,9999	>0,9999	>0,9999	0.9991
			90C/10M vs. 70C/30M	>0,9999	>0,9999	>0,9999	>0,9999	>0,9999	0.8864
			90C/10M vs. 100M	0.1981	>0,9999	>0,9999	>0,9999	>0,9999	0.9727
			80C/20M vs. 70C/30M	>0,9999	>0,9999	>0,9999	>0,9999	>0,9999	0.9791
			80C/20M vs. 100M	0.1891	>0,9999	>0,9999	>0,9999	>0,9999	0.9987
			70C/30M vs. 100M	0.3084	>0,9999	>0,9999	>0,9999	>0,9999	0.9995
		D4	100C vs. 95C/5M	<0,0001	0.0109	>0,9999	0.2251	>0,9999	0.9991
			100C vs. 90C/10M	<0,0001	0.0114	>0,9999	0.0712	>0,9999	>0,9999
			100C vs. 80C/20M	<0,0001	0.0065	>0,9999	0.1431	>0,9999	>0,9999
			100C vs. 70C/30M	<0,0001	0.0184	>0,9999	0.1095	>0,9999	0.9992
			100C vs. 100M	<0,0001	>0,9999	>0,9999	>0,9999	>0,9999	>0,9999
			95C/5M vs. 90C/10M	>0,9999	>0,9999	>0,9999	>0,9999	>0,9999	0.9972
			95C/5M vs. 80C/20M	>0,9999	>0,9999	>0,9999	>0,9999	>0,9999	>0,9999
			95C/5M vs. 70C/30M	>0,9999	>0,9999	>0,9999	>0,9999	>0,9999	0.9787
			95C/5M vs. 100M	>0,9999	0.3742	>0,9999	>0,9999	0.9186	0.992
			90C/10M vs. 80C/20M	>0,9999	>0,9999	>0,9999	>0,9999	>0,9999	0.9999
			90C/10M vs. 70C/30M	>0,9999	>0,9999	>0,9999	>0,9999	>0,9999	0.9998
			90C/10M vs. 100M	>0,9999	0.3885	>0,9999	>0,9999	>0,9999	>0,9999
			80C/20M vs. 70C/30M	>0,9999	>0,9999	>0,9999	>0,9999	>0,9999	0.9961
			80C/20M vs. 100M	>0,9999	0.2518	>0,9999	>0,9999	>0,9999	0.9992
			70C/30M vs. 100M	>0,9999	0.5601	>0,9999	>0,9999	>0,9999	>0,9999
		D6	100C vs. 95C/5M	<0,0001	0.0916	>0,9999	0.2143	>0,9999	0.906
			100C vs. 90C/10M	<0,0001	0.0021	>0,9999	0.0336	0.8212	0.8385
			100C vs. 80C/20M	0.0002	<0,0001	>0,9999	0.4623	0.4609	0.5353
			100C vs. 70C/30M	0.0001	0.0119	>0,9999	0.7136	>0,9999	0.7766
			100C vs. 100M	>0,9999	>0,9999	>0,9999	>0,9999	>0,9999	0.4453
			95C/5M vs. 90C/10M	>0,9999	>0,9999	>0,9999	>0,9999	>0,9999	>0,9999
			95C/5M vs. 80C/20M	>0,9999	0.3742	>0,9999	>0,9999	>0,9999	0.9842
			95C/5M vs. 70C/30M	>0,9999	>0,9999	>0,9999	>0,9999	>0,9999	0.9997
			95C/5M vs. 100M	0.0013	>0,9999	>0,9999	>0,9999	>0,9999	0.9635
			90C/10M vs. 80C/20M	>0,9999	>0,9999	>0,9999	>0,9999	>0,9999	0.9956
			90C/10M vs. 70C/30M	>0,9999	>0,9999	>0,9999	>0,9999	>0,9999	>0,9999
			90C/10M vs. 100M	0.0102	0.1249	>0,9999	0.3851	>0,9999	0.9863
			80C/20M vs. 70C/30M	>0,9999	>0,9999	>0,9999	>0,9999	>0,9999	0.9988
			80C/20M vs. 100M	0.0406	0.0051	>0,9999	>0,9999	>0,9999	>0,9999
			70C/30M vs. 100M	0.0316	0.4818	>0,9999	>0,9999	>0,9999	0.9946

## Sheet: Figure 2 MC_CK18+E-Cad+ALB+FGA
	Supplementary Table 1: Statistical analysis was performed with two-way ANOVA for the main factors coating and time followed by a Bonferroni correction for multiple testing. A p value of 0.05 or less was considered significant (black values).
	(B) Statistical analysis for Figure 2A-D of differentiation marker gene expression in PHHs in monolayer cultures.
	source of variation (two-way ANOVA)			p value
				CK-18	E-Cad	ALB	FGA
	coating			0.4306	0.6876	0.1859	0.022
	time			0.5015	0.0944	0.0606	0.3032
	interaction: coating x time			0.4037	0.0663	0.3924	0.0663
	comparison			adjusted p value
				CK-18	E-Cad	ALB	FGA
	time (Bonferroni's multiple comparisons test)	100C	D0 vs. D2	>0,9999	0.0087	0.9627	>0,9999
			D0 vs. D4	0.3605	<0,0001	0.0023	<0,0001
			D0 vs. D6	0.5469	0.4703	<0,0001	<0,0001
			D2 vs. D4	0.4591	0.5806	0.0936	0.0006
			D2 vs. D6	0.6866	0.6123	0.0008	<0,0001
			D4 vs. D6	>0,9999	0.0115	0.4719	0.1334
		95C/5M	D0 vs. D2	>0,9999	0.0027	>0,9999	>0,9999
			D0 vs. D4	>0,9999	<0,0001	0.24	0.155
			D0 vs. D6	>0,9999	0.0002	0.1229	0.0032
			D2 vs. D4	>0,9999	>0,9999	>0,9999	0.2525
			D2 vs. D6	0.902	>0,9999	>0,9999	0.0058
			D4 vs. D6	>0,9999	>0,9999	>0,9999	0.8117
		90C/10M	D0 vs. D2	>0,9999	0.0018	>0,9999	>0,9999
			D0 vs. D4	0.3457	<0,0001	0.235	0.0021
			D0 vs. D6	0.772	<0,0001	0.0787	0.0046
			D2 vs. D4	>0,9999	0.9492	>0,9999	0.0076
			D2 vs. D6	>0,9999	>0,9999	>0,9999	0.0159
			D4 vs. D6	>0,9999	>0,9999	>0,9999	>0,9999
		80C/20M	D0 vs. D2	>0,9999	0.0001	>0,9999	>0,9999
			D0 vs. D4	0.2045	0.0001	0.108	0.0134
			D0 vs. D6	>0,9999	<0,0001	0.0672	0.0204
			D2 vs. D4	>0,9999	>0,9999	>0,9999	0.053
			D2 vs. D6	>0,9999	0.9763	0.8632	0.0787
			D4 vs. D6	>0,9999	0.9817	>0,9999	>0,9999
		70C/30M	D0 vs. D2	0.2302	0.0009	0.7246	>0,9999
			D0 vs. D4	>0,9999	<0,0001	0.9151	0.1047
			D0 vs. D6	0.355	<0,0001	0.0032	0.0347
			D2 vs. D4	0.2419	0.4663	>0,9999	>0,9999
			D2 vs. D6	>0,9999	0.9672	0.177	0.4939
			D4 vs. D6	0.3722	>0,9999	0.1323	>0,9999
		100M	D0 vs. D2	0.2453	0.0255	0.1987	0.0811
			D0 vs. D4	0.6049	0.0001	0.0045	<0,0001
			D0 vs. D6	0.835	0.6638	<0,0001	<0,0001
			D2 vs. D4	>0,9999	0.3859	0.8304	0.0902
			D2 vs. D6	>0,9999	0.9456	0.0208	0.0205
			D4 vs. D6	>0,9999	0.0125	0.6558	>0,9999
	coating (Bonferroni's multiple comparisons test)	D0	100C vs. 95C/5M	>0,9999	>0,9999	>0,9999	>0,9999
			100C vs. 90C/10M	>0,9999	>0,9999	>0,9999	>0,9999
			100C vs. 80C/20M	>0,9999	>0,9999	>0,9999	>0,9999
			100C vs. 70C/30M	>0,9999	>0,9999	>0,9999	>0,9999
			100C vs. 100M	>0,9999	>0,9999	>0,9999	>0,9999
			95C/5M vs. 90C/10M	>0,9999	>0,9999	>0,9999	>0,9999
			95C/5M vs. 80C/20M	>0,9999	>0,9999	>0,9999	>0,9999
			95C/5M vs. 70C/30M	>0,9999	>0,9999	>0,9999	>0,9999
			95C/5M vs. 100M	>0,9999	>0,9999	>0,9999	>0,9999
			90C/10M vs. 80C/20M	>0,9999	>0,9999	>0,9999	>0,9999
			90C/10M vs. 70C/30M	>0,9999	>0,9999	>0,9999	>0,9999
			90C/10M vs. 100M	>0,9999	>0,9999	>0,9999	>0,9999
			80C/20M vs. 70C/30M	>0,9999	>0,9999	>0,9999	>0,9999
			80C/20M vs. 100M	>0,9999	>0,9999	>0,9999	>0,9999
			70C/30M vs. 100M	>0,9999	>0,9999	>0,9999	>0,9999
		D2	100C vs. 95C/5M	>0,9999	>0,9999	>0,9999	>0,9999
			100C vs. 90C/10M	>0,9999	>0,9999	>0,9999	>0,9999
			100C vs. 80C/20M	>0,9999	>0,9999	>0,9999	>0,9999
			100C vs. 70C/30M	>0,9999	>0,9999	>0,9999	>0,9999
			100C vs. 100M	>0,9999	>0,9999	>0,9999	0.7892
			95C/5M vs. 90C/10M	>0,9999	>0,9999	>0,9999	>0,9999
			95C/5M vs. 80C/20M	>0,9999	>0,9999	>0,9999	>0,9999
			95C/5M vs. 70C/30M	>0,9999	>0,9999	>0,9999	>0,9999
			95C/5M vs. 100M	>0,9999	>0,9999	>0,9999	0.4273
			90C/10M vs. 80C/20M	>0,9999	>0,9999	>0,9999	>0,9999
			90C/10M vs. 70C/30M	>0,9999	>0,9999	>0,9999	>0,9999
			90C/10M vs. 100M	>0,9999	>0,9999	>0,9999	0.4929
			80C/20M vs. 70C/30M	>0,9999	>0,9999	>0,9999	>0,9999
			80C/20M vs. 100M	>0,9999	>0,9999	>0,9999	0.6651
			70C/30M vs. 100M	>0,9999	>0,9999	>0,9999	>0,9999
		D4	100C vs. 95C/5M	>0,9999	>0,9999	>0,9999	0.2078
			100C vs. 90C/10M	>0,9999	>0,9999	>0,9999	>0,9999
			100C vs. 80C/20M	>0,9999	>0,9999	>0,9999	>0,9999
			100C vs. 70C/30M	0.0474	>0,9999	0.2006	0.2611
			100C vs. 100M	>0,9999	>0,9999	>0,9999	>0,9999
			95C/5M vs. 90C/10M	>0,9999	>0,9999	>0,9999	>0,9999
			95C/5M vs. 80C/20M	>0,9999	>0,9999	>0,9999	>0,9999
			95C/5M vs. 70C/30M	>0,9999	>0,9999	>0,9999	>0,9999
			95C/5M vs. 100M	>0,9999	>0,9999	>0,9999	0.1472
			90C/10M vs. 80C/20M	>0,9999	>0,9999	>0,9999	>0,9999
			90C/10M vs. 70C/30M	>0,9999	>0,9999	>0,9999	>0,9999
			90C/10M vs. 100M	>0,9999	>0,9999	>0,9999	>0,9999
			80C/20M vs. 70C/30M	0.9862	>0,9999	>0,9999	>0,9999
			80C/20M vs. 100M	>0,9999	>0,9999	>0,9999	>0,9999
			70C/30M vs. 100M	>0,9999	>0,9999	0.5281	0.186
		D6	100C vs. 95C/5M	0.2384	0.468	0.0354	0.0227
			100C vs. 90C/10M	>0,9999	0.2061	0.0527	0.0097
			100C vs. 80C/20M	0.9825	0.0839	0.0705	0.0024
			100C vs. 70C/30M	>0,9999	0.1495	0.7616	0.0015
			100C vs. 100M	>0,9999	>0,9999	>0,9999	>0,9999
			95C/5M vs. 90C/10M	>0,9999	>0,9999	>0,9999	>0,9999
			95C/5M vs. 80C/20M	>0,9999	>0,9999	>0,9999	>0,9999
			95C/5M vs. 70C/30M	>0,9999	>0,9999	>0,9999	>0,9999
			95C/5M vs. 100M	>0,9999	0.1472	0.1581	>0,9999
			90C/10M vs. 80C/20M	>0,9999	>0,9999	>0,9999	>0,9999
			90C/10M vs. 70C/30M	>0,9999	>0,9999	>0,9999	>0,9999
			90C/10M vs. 100M	>0,9999	0.0605	0.2282	0.6098
			80C/20M vs. 70C/30M	>0,9999	>0,9999	>0,9999	>0,9999
			80C/20M vs. 100M	>0,9999	0.0232	0.2974	0.195
			70C/30M vs. 100M	>0,9999	0.0429	>0,9999	0.1312

## Sheet: Figure 3 MC_HNF4A+CYP3A4+CYP2C9
	Supplementary Table 1: Statistical analysis was performed with two-way ANOVA for the main factors coating and time followed by a Bonferroni correction for multiple testing. A p value of 0.05 or less was considered significant (black values).
	(C) Statistical analysis for Figure 3A-C of gene expression of HNF4A and ist downstream targets in PHHs in monolayer cultures.
	source of variation (two-way ANOVA)			p value
				HNF4A	CYP3A4	CYP2C9
	coating			<0,0001	0.2644	0.1212
	time			<0,0001	0.1724	0.4359
	interaction: coating x time			0.0007	0.4086	0.0813
	comparison			adjusted p value
				HNF4A	CYP3A4	CYP2C9
	time (Bonferroni's multiple comparisons test)	100C	D0 vs. D2	0.5263	0.0026	>0,9999
			D0 vs. D4	<0,0001	<0,0001	0.0032
			D0 vs. D6	<0,0001	<0,0001	<0,0001
			D2 vs. D4	<0,0001	0.87	0.003
			D2 vs. D6	<0,0001	0.09	<0,0001
			D4 vs. D6	<0,0001	>0,9999	>0,9999
		95C/5M	D0 vs. D2	>0,9999	0.0047	>0,9999
			D0 vs. D4	<0,0001	0.0698	>0,9999
			D0 vs. D6	<0,0001	0.0092	0.9019
			D2 vs. D4	<0,0001	>0,9999	0.4966
			D2 vs. D6	<0,0001	>0,9999	0.1348
			D4 vs. D6	0.0267	>0,9999	>0,9999
		90C/10M	D0 vs. D2	>0,9999	0.0071	>0,9999
			D0 vs. D4	<0,0001	0.0016	>0,9999
			D0 vs. D6	<0,0001	0.0023	>0,9999
			D2 vs. D4	<0,0001	>0,9999	0.2689
			D2 vs. D6	<0,0001	>0,9999	0.4296
			D4 vs. D6	0.1989	>0,9999	>0,9999
		80C/20M	D0 vs. D2	>0,9999	0.0045	>0,9999
			D0 vs. D4	<0,0001	0.0002	>0,9999
			D0 vs. D6	<0,0001	0.0007	>0,9999
			D2 vs. D4	<0,0001	>0,9999	0.1798
			D2 vs. D6	<0,0001	>0,9999	0.5539
			D4 vs. D6	0.0055	>0,9999	>0,9999
		70C/30M	D0 vs. D2	>0,9999	0.0024	>0,9999
			D0 vs. D4	0.0005	0.0007	>0,9999
			D0 vs. D6	<0,0001	<0,0001	>0,9999
			D2 vs. D4	0.0005	>0,9999	>0,9999
			D2 vs. D6	<0,0001	0.8549	>0,9999
			D4 vs. D6	0.0146	>0,9999	>0,9999
		100M	D0 vs. D2	>0,9999	<0,0001	0.7285
			D0 vs. D4	<0,0001	<0,0001	0.0425
			D0 vs. D6	<0,0001	<0,0001	0.0204
			D2 vs. D4	<0,0001	>0,9999	>0,9999
			D2 vs. D6	<0,0001	>0,9999	0.7389
			D4 vs. D6	0.0002	>0,9999	>0,9999
	coating (Bonferroni's multiple comparisons test)	D0	100C vs. 95C/5M	>0,9999	>0,9999	>0,9999
			100C vs. 90C/10M	>0,9999	>0,9999	>0,9999
			100C vs. 80C/20M	>0,9999	>0,9999	>0,9999
			100C vs. 70C/30M	>0,9999	>0,9999	>0,9999
			100C vs. 100M	>0,9999	>0,9999	>0,9999
			95C/5M vs. 90C/10M	>0,9999	>0,9999	>0,9999
			95C/5M vs. 80C/20M	>0,9999	>0,9999	>0,9999
			95C/5M vs. 70C/30M	>0,9999	>0,9999	>0,9999
			95C/5M vs. 100M	>0,9999	>0,9999	>0,9999
			90C/10M vs. 80C/20M	>0,9999	>0,9999	>0,9999
			90C/10M vs. 70C/30M	>0,9999	>0,9999	>0,9999
			90C/10M vs. 100M	>0,9999	>0,9999	>0,9999
			80C/20M vs. 70C/30M	>0,9999	>0,9999	>0,9999
			80C/20M vs. 100M	>0,9999	>0,9999	>0,9999
			70C/30M vs. 100M	>0,9999	>0,9999	>0,9999
		D2	100C vs. 95C/5M	>0,9999	>0,9999	>0,9999
			100C vs. 90C/10M	0.551	>0,9999	>0,9999
			100C vs. 80C/20M	>0,9999	>0,9999	>0,9999
			100C vs. 70C/30M	>0,9999	>0,9999	>0,9999
			100C vs. 100M	0.2452	>0,9999	0.4428
			95C/5M vs. 90C/10M	>0,9999	>0,9999	>0,9999
			95C/5M vs. 80C/20M	>0,9999	>0,9999	>0,9999
			95C/5M vs. 70C/30M	>0,9999	>0,9999	>0,9999
			95C/5M vs. 100M	0.8494	>0,9999	0.1567
			90C/10M vs. 80C/20M	>0,9999	>0,9999	>0,9999
			90C/10M vs. 70C/30M	>0,9999	>0,9999	>0,9999
			90C/10M vs. 100M	>0,9999	>0,9999	0.066
			80C/20M vs. 70C/30M	>0,9999	>0,9999	>0,9999
			80C/20M vs. 100M	>0,9999	>0,9999	0.089
			70C/30M vs. 100M	>0,9999	>0,9999	>0,9999
		D4	100C vs. 95C/5M	0.2125	0.3	0.2395
			100C vs. 90C/10M	0.0762	>0,9999	0.2133
			100C vs. 80C/20M	0.2068	>0,9999	0.4288
			100C vs. 70C/30M	0.0011	>0,9999	0.0297
			100C vs. 100M	>0,9999	>0,9999	>0,9999
			95C/5M vs. 90C/10M	>0,9999	>0,9999	>0,9999
			95C/5M vs. 80C/20M	>0,9999	0.8693	>0,9999
			95C/5M vs. 70C/30M	0.8209	>0,9999	>0,9999
			95C/5M vs. 100M	>0,9999	0.0086	0.4965
			90C/10M vs. 80C/20M	>0,9999	>0,9999	>0,9999
			90C/10M vs. 70C/30M	>0,9999	>0,9999	>0,9999
			90C/10M vs. 100M	>0,9999	0.253	0.4454
			80C/20M vs. 70C/30M	0.8405	>0,9999	>0,9999
			80C/20M vs. 100M	>0,9999	>0,9999	0.8549
			70C/30M vs. 100M	0.1342	0.3567	0.0679
		D6	100C vs. 95C/5M	<0,0001	0.1529	0.0379
			100C vs. 90C/10M	<0,0001	0.388	0.0035
			100C vs. 80C/20M	<0,0001	0.6794	0.0034
			100C vs. 70C/30M	<0,0001	>0,9999	0.0195
			100C vs. 100M	0.005	>0,9999	>0,9999
			95C/5M vs. 90C/10M	>0,9999	>0,9999	>0,9999
			95C/5M vs. 80C/20M	>0,9999	>0,9999	>0,9999
			95C/5M vs. 70C/30M	>0,9999	>0,9999	>0,9999
			95C/5M vs. 100M	0.2415	0.084	0.9825
			90C/10M vs. 80C/20M	>0,9999	>0,9999	>0,9999
			90C/10M vs. 70C/30M	>0,9999	>0,9999	>0,9999
			90C/10M vs. 100M	0.0096	0.2214	0.1331
			80C/20M vs. 70C/30M	0.3751	>0,9999	>0,9999
			80C/20M vs. 100M	0.8949	0.3991	0.1299
			70C/30M vs. 100M	0.0024	>0,9999	0.579

## Sheet: Suppl Figure 1 MC_AST+ALT+gGT
	Supplementary Table 1: Statistical analysis was performed with two-way ANOVA for the main factors coating and time followed by a Bonferroni correction for multiple testing. A p value of 0.05 or less was considered significant (black values).
	(D) Statistical analysis for Supplementary Figure 1A-C of liver enzyme activities in supernatants of PHHs in monolayer cultures.
	source of variation (two-way ANOVA)			p value
				AST	ALT	gGT
	coating			0.0166	0.3532	0.4177
	time			0.0003	0.0254	0.2597
	interaction: coating x time			0.0191	0.653	0.4266
	comparison			adjusted p value
				AST	ALT	gGT
	time (Bonferroni's multiple comparisons test)	100C	D0 vs. D2	<0,0001	<0,0001	<0,0001
			D0 vs. D4	<0,0001	<0,0001	<0,0001
			D0 vs. D6	<0,0001	<0,0001	<0,0001
			D2 vs. D4	0.0638	>0,9999	>0,9999
			D2 vs. D6	0.0037	>0,9999	>0,9999
			D4 vs. D6	>0,9999	>0,9999	>0,9999
		95C/5M	D0 vs. D2	<0,0001	<0,0001	<0,0001
			D0 vs. D4	<0,0001	<0,0001	<0,0001
			D0 vs. D6	<0,0001	<0,0001	<0,0001
			D2 vs. D4	0.1926	>0,9999	>0,9999
			D2 vs. D6	0.0418	>0,9999	>0,9999
			D4 vs. D6	>0,9999	>0,9999	>0,9999
		90C/10M	D0 vs. D2	<0,0001	<0,0001	<0,0001
			D0 vs. D4	<0,0001	<0,0001	<0,0001
			D0 vs. D6	<0,0001	<0,0001	<0,0001
			D2 vs. D4	0.0168	>0,9999	0.4067
			D2 vs. D6	0.0169	>0,9999	0.8069
			D4 vs. D6	>0,9999	>0,9999	>0,9999
		80C/20M	D0 vs. D2	<0,0001	<0,0001	<0,0001
			D0 vs. D4	<0,0001	<0,0001	<0,0001
			D0 vs. D6	<0,0001	<0,0001	<0,0001
			D2 vs. D4	0.0083	>0,9999	>0,9999
			D2 vs. D6	0.0123	>0,9999	>0,9999
			D4 vs. D6	>0,9999	>0,9999	>0,9999
		70C/30M	D0 vs. D2	<0,0001	<0,0001	<0,0001
			D0 vs. D4	<0,0001	<0,0001	<0,0001
			D0 vs. D6	<0,0001	<0,0001	<0,0001
			D2 vs. D4	0.0321	>0,9999	>0,9999
			D2 vs. D6	0.0399	>0,9999	>0,9999
			D4 vs. D6	>0,9999	>0,9999	>0,9999
		100M	D0 vs. D2	<0,0001	<0,0001	<0,0001
			D0 vs. D4	<0,0001	<0,0001	<0,0001
			D0 vs. D6	<0,0001	<0,0001	<0,0001
			D2 vs. D4	0.0119	>0,9999	>0,9999
			D2 vs. D6	0.0247	0.4185	>0,9999
			D4 vs. D6	>0,9999	>0,9999	>0,9999
	coating (Bonferroni's multiple comparisons test)	D0	100C vs. 95C/5M	0.0018	>0,9999	>0,9999
			100C vs. 90C/10M	0.0109	>0,9999	>0,9999
			100C vs. 80C/20M	0.0003	>0,9999	>0,9999
			100C vs. 70C/30M	<0,0001	0.8137	0.1222
			100C vs. 100M	<0,0001	0.0445	0.0098
			95C/5M vs. 90C/10M	>0,9999	>0,9999	>0,9999
			95C/5M vs. 80C/20M	>0,9999	>0,9999	>0,9999
			95C/5M vs. 70C/30M	>0,9999	>0,9999	>0,9999
			95C/5M vs. 100M	>0,9999	0.097	0.1939
			90C/10M vs. 80C/20M	>0,9999	>0,9999	>0,9999
			90C/10M vs. 70C/30M	0.7457	>0,9999	0.7517
			90C/10M vs. 100M	0.4477	0.3524	0.0877
			80C/20M vs. 70C/30M	>0,9999	>0,9999	>0,9999
			80C/20M vs. 100M	>0,9999	>0,9999	0.5051
			70C/30M vs. 100M	>0,9999	>0,9999	>0,9999
		D2	100C vs. 95C/5M	>0,9999	>0,9999	>0,9999
			100C vs. 90C/10M	>0,9999	>0,9999	>0,9999
			100C vs. 80C/20M	>0,9999	>0,9999	>0,9999
			100C vs. 70C/30M	>0,9999	>0,9999	>0,9999
			100C vs. 100M	>0,9999	>0,9999	>0,9999
			95C/5M vs. 90C/10M	>0,9999	>0,9999	>0,9999
			95C/5M vs. 80C/20M	>0,9999	>0,9999	>0,9999
			95C/5M vs. 70C/30M	>0,9999	>0,9999	>0,9999
			95C/5M vs. 100M	>0,9999	>0,9999	>0,9999
			90C/10M vs. 80C/20M	>0,9999	>0,9999	>0,9999
			90C/10M vs. 70C/30M	>0,9999	>0,9999	>0,9999
			90C/10M vs. 100M	>0,9999	>0,9999	>0,9999
			80C/20M vs. 70C/30M	>0,9999	>0,9999	>0,9999
			80C/20M vs. 100M	>0,9999	>0,9999	>0,9999
			70C/30M vs. 100M	>0,9999	>0,9999	>0,9999
		D4	100C vs. 95C/5M	>0,9999	>0,9999	>0,9999
			100C vs. 90C/10M	>0,9999	>0,9999	>0,9999
			100C vs. 80C/20M	>0,9999	>0,9999	>0,9999
			100C vs. 70C/30M	>0,9999	>0,9999	>0,9999
			100C vs. 100M	>0,9999	>0,9999	>0,9999
			95C/5M vs. 90C/10M	>0,9999	>0,9999	>0,9999
			95C/5M vs. 80C/20M	>0,9999	>0,9999	>0,9999
			95C/5M vs. 70C/30M	>0,9999	>0,9999	>0,9999
			95C/5M vs. 100M	>0,9999	>0,9999	>0,9999
			90C/10M vs. 80C/20M	>0,9999	>0,9999	>0,9999
			90C/10M vs. 70C/30M	>0,9999	>0,9999	>0,9999
			90C/10M vs. 100M	>0,9999	>0,9999	>0,9999
			80C/20M vs. 70C/30M	>0,9999	>0,9999	>0,9999
			80C/20M vs. 100M	>0,9999	>0,9999	>0,9999
			70C/30M vs. 100M	>0,9999	>0,9999	>0,9999
		D6	100C vs. 95C/5M	>0,9999	>0,9999	>0,9999
			100C vs. 90C/10M	>0,9999	>0,9999	>0,9999
			100C vs. 80C/20M	>0,9999	>0,9999	>0,9999
			100C vs. 70C/30M	>0,9999	>0,9999	>0,9999
			100C vs. 100M	>0,9999	>0,9999	>0,9999
			95C/5M vs. 90C/10M	>0,9999	>0,9999	>0,9999
			95C/5M vs. 80C/20M	>0,9999	>0,9999	>0,9999
			95C/5M vs. 70C/30M	>0,9999	>0,9999	>0,9999
			95C/5M vs. 100M	>0,9999	>0,9999	>0,9999
			90C/10M vs. 80C/20M	>0,9999	>0,9999	>0,9999
			90C/10M vs. 70C/30M	>0,9999	>0,9999	>0,9999
			90C/10M vs. 100M	>0,9999	>0,9999	>0,9999
			80C/20M vs. 70C/30M	>0,9999	>0,9999	>0,9999
			80C/20M vs. 100M	>0,9999	>0,9999	>0,9999
			70C/30M vs. 100M	>0,9999	>0,9999	>0,9999

## Sheet: Suppl Figure 2 MC_FGB+FGG
	Supplementary Table 1: Statistical analysis was performed with two-way ANOVA for the main factors coating and time followed by a Bonferroni correction for multiple testing. A p value of 0.05 or less was considered significant (black values).
	(E) Statistical analysis for Supplementary Figure 2A-B of fibrinogen beta and gamma chain gene expression levels of PHHs in monolayer cultures.
	source of variation (two-way ANOVA)			p value
				FGB	FGG
	coating			0.0574	0.0781
	time			0.243	0.2889
	interaction: coating x time			0.3661	0.1482
	comparison			adjusted p value
				FGB	FGG
	time (Bonferroni's multiple comparisons test)	100C	D0 vs. D2	>0,9999	0.6096
			D0 vs. D4	0.0006	<0,0001
			D0 vs. D6	<0,0001	<0,0001
			D2 vs. D4	0.0009	0.0006
			D2 vs. D6	0.0001	<0,0001
			D4 vs. D6	>0,9999	>0,9999
		95C/5M	D0 vs. D2	>0,9999	>0,9999
			D0 vs. D4	0.5119	0.0571
			D0 vs. D6	0.074	0.0018
			D2 vs. D4	>0,9999	0.4131
			D2 vs. D6	0.2736	0.0193
			D4 vs. D6	>0,9999	>0,9999
		90C/10M	D0 vs. D2	>0,9999	>0,9999
			D0 vs. D4	0.0024	0.0017
			D0 vs. D6	0.0034	0.0026
			D2 vs. D4	0.0182	0.0093
			D2 vs. D6	0.0252	0.0138
			D4 vs. D6	>0,9999	>0,9999
		80C/20M	D0 vs. D2	>0,9999	>0,9999
			D0 vs. D4	0.0036	0.0067
			D0 vs. D6	0.0073	0.0197
			D2 vs. D4	0.0377	0.0371
			D2 vs. D6	0.0712	0.1001
			D4 vs. D6	>0,9999	>0,9999
		70C/30M	D0 vs. D2	0.5259	0.7429
			D0 vs. D4	0.0402	0.1179
			D0 vs. D6	0.0024	0.0033
			D2 vs. D4	>0,9999	>0,9999
			D2 vs. D6	0.2036	0.179
			D4 vs. D6	>0,9999	>0,9999
		100M	D0 vs. D2	0.0186	0.0219
			D0 vs. D4	0.0002	0.0002
			D0 vs. D6	0.0001	<0,0001
			D2 vs. D4	0.5704	0.6055
			D2 vs. D6	0.5129	0.2843
			D4 vs. D6	>0,9999	>0,9999
	coating (Bonferroni's multiple comparisons test)	D0	100C vs. 95C/5M	>0,9999	>0,9999
			100C vs. 90C/10M	>0,9999	>0,9999
			100C vs. 80C/20M	>0,9999	>0,9999
			100C vs. 70C/30M	>0,9999	>0,9999
			100C vs. 100M	>0,9999	>0,9999
			95C/5M vs. 90C/10M	>0,9999	>0,9999
			95C/5M vs. 80C/20M	>0,9999	>0,9999
			95C/5M vs. 70C/30M	>0,9999	>0,9999
			95C/5M vs. 100M	>0,9999	>0,9999
			90C/10M vs. 80C/20M	>0,9999	>0,9999
			90C/10M vs. 70C/30M	>0,9999	>0,9999
			90C/10M vs. 100M	>0,9999	>0,9999
			80C/20M vs. 70C/30M	>0,9999	>0,9999
			80C/20M vs. 100M	>0,9999	>0,9999
			70C/30M vs. 100M	>0,9999	>0,9999
		D2	100C vs. 95C/5M	>0,9999	>0,9999
			100C vs. 90C/10M	>0,9999	>0,9999
			100C vs. 80C/20M	>0,9999	>0,9999
			100C vs. 70C/30M	>0,9999	>0,9999
			100C vs. 100M	0.7609	>0,9999
			95C/5M vs. 90C/10M	>0,9999	>0,9999
			95C/5M vs. 80C/20M	>0,9999	>0,9999
			95C/5M vs. 70C/30M	>0,9999	>0,9999
			95C/5M vs. 100M	>0,9999	0.9143
			90C/10M vs. 80C/20M	>0,9999	>0,9999
			90C/10M vs. 70C/30M	>0,9999	>0,9999
			90C/10M vs. 100M	0.2266	0.2612
			80C/20M vs. 70C/30M	>0,9999	>0,9999
			80C/20M vs. 100M	0.2784	0.4209
			70C/30M vs. 100M	>0,9999	>0,9999
		D4	100C vs. 95C/5M	0.1063	0.1185
			100C vs. 90C/10M	>0,9999	>0,9999
			100C vs. 80C/20M	>0,9999	0.5962
			100C vs. 70C/30M	0.1922	0.0395
			100C vs. 100M	>0,9999	>0,9999
			95C/5M vs. 90C/10M	>0,9999	>0,9999
			95C/5M vs. 80C/20M	>0,9999	>0,9999
			95C/5M vs. 70C/30M	>0,9999	>0,9999
			95C/5M vs. 100M	0.425	>0,9999
			90C/10M vs. 80C/20M	>0,9999	>0,9999
			90C/10M vs. 70C/30M	>0,9999	>0,9999
			90C/10M vs. 100M	>0,9999	>0,9999
			80C/20M vs. 70C/30M	>0,9999	>0,9999
			80C/20M vs. 100M	>0,9999	>0,9999
			70C/30M vs. 100M	0.7215	0.5517
		D6	100C vs. 95C/5M	0.155	0.1456
			100C vs. 90C/10M	0.2597	0.0483
			100C vs. 80C/20M	0.1174	0.0102
			100C vs. 70C/30M	0.4268	0.061
			100C vs. 100M	>0,9999	0.9099
			95C/5M vs. 90C/10M	>0,9999	>0,9999
			95C/5M vs. 80C/20M	>0,9999	>0,9999
			95C/5M vs. 70C/30M	>0,9999	>0,9999
			95C/5M vs. 100M	>0,9999	>0,9999
			90C/10M vs. 80C/20M	>0,9999	>0,9999
			90C/10M vs. 70C/30M	>0,9999	>0,9999
			90C/10M vs. 100M	>0,9999	>0,9999
			80C/20M vs. 70C/30M	>0,9999	>0,9999
			80C/20M vs. 100M	>0,9999	>0,9999
			70C/30M vs. 100M	>0,9999	>0,9999
